# Supplementary material for: Stem cell lineage survival as a noisy competition for niche access
Source: Proc Natl Acad Sci U S A. 2020 Jul 1;117(29):16969–75. doi: 10.1073/pnas.1921205117 (PMC7382312; doi:10.1073/pnas.1921205117)
Supplement: Supplementary File [file pnas.1921205117.sd01.xlsx]

## Sheet: Mouse #1 Gland 1
Tip number	Minimal distance nearest neighbor
	Distance (um)
1	12.9943
	17.1798
	17.1798
	12.9943
	26.7479
	26.7479
	47.3374
Width	90.9719
Length	98.2874
2	19.0532
	7.72172
	7.72172
	11.3134
	9.67019
Width	43.301
Length	74.6695
3	9.71043
	9.71043
	7.81025
	9.62107
	9.35053
	49.005
	43.7254
	7.55993
	9.7788
	7.55993
Width	74.3809
Length	126.858
4	5.94916
	4.69308
	8.06536
	4.69308
	6.35649
	6.35649
Width	83.1128
Length	150.331
5	33.2852
	22.5374
	22.5374
	46.6404
	68.2452
	53.8645
	18.2363
	18.2363
	127.729
Width	80.554
Length	222.024
6	19.7961
	15.7691
	13.4314
	13.4314
	16.7716
Width	88.2274
Length	89.0178
7	8.71321
	8.71321
	20.0691
	20.0691
	18.7046
	18.7046
Width	92.8856
Length	114.947
8	17.232
	17.232
	9.75
	9.75
	16.5247
Width	53.731
Length	169.816
9	27.6904
	9.23499
	9.23499
	8.87426
	9.58358
	8.87426
	8.51968
	2.58438
	2.58312
	17.1623
	11.2237
	11.2237
	11.9567
	9.12414
	6.97943
	6.97943
Width	80.5819
Length	136.971

## Sheet: Mouse #1 Gland 2
Tip number	Minimal distance neighbor
	Distance (um)
1	22.5756
	12.7346
	10.1843
	9.60093
	9.60093
	13.9908
	13.9797
	10.3419
	10.3419
	17.4929
	9.86869
	9.86869
	10.8183
Width	40.5759
Length	134.935
2	8.0719
	8.0719
	21.8878
	8.92861
	8.92861
	8.4879
	12.6704
	12.6704
Width	62.5376
Length	124.288
3	7.88388
	7.88388
	12.349
	11.1877
	11.1877
	17.6667
	18.0276
Width	65.6862
Length	102.745
4	20.3867
	20.3867
	27.6593
	23.4956
	23.4956
	11.8408
	11.8408
Width	68.7154
Length	158.656
5	11.6
	11.6
	5.2
	12.5333
	9.94138
	9.94138
Width	51.2883
Length	83.1428
6	7.24983
	7.27767
	7.85904
	7.85904
	23.3628
	13.9333
	9.53357
	9.53357
	20.7285
	7.70137
	7.70137
	8.5388
	11.673
	11.673
Width	74.9729
Length	110.916
7	24.7987
	24.7987
	9.27793
	9.27793
Width	64.9289
Length	104.779
8	6.21432
	6.21432
	5.29318
	8.55674
	5.95582
	5.95582
Width	37.0406
Length	100.27
9	7.66232
	7.66232
	11.5057
	8.0895
	8.45931
	13.6458
	8.53359
	8.53359
	13.2919
Width	45.3969
Length	77.8529
10	9.15448
	9.15448
	9.06373
	5.64624
	10.9565
	10.0138
	5.70732
	5.70732
	11.1716
Width	48.4667
Length	84.2641
11	9.37349
	9.37349
	13.5859
	13.5859
	9.38675
	9.38675
	11.8848
	11.8848
	8.49601
	11.6714
	15.068
	14.9205
Width	67.0634
Length	153.35
12	11.0474
	11.0474
	18.7703
	25.2859
	25.0768
	21.0271
Width	50.952
Length	172.536
13	17.912
	17.912
	23.0417
	16.1087
	11.2763
	11.2763
Width	67.2734
Length	186.613
14	11.0685
	7.9196
	10.9895
	7.6
	7.6
	14.7881
	15.8832
Width	44.5829
Length	127.933
15	10.3914
	10.3914
	13.4893
	9.68963
	9.68963
Width	52.2007
Length	123.031
16	39.8458
	17.6
	17.6
	9.26667
	9.26667
Width	81.4657
Length	127.309
17	24.9327
	16.3578
	14.3419
	14.3419
	14.1705
	15.7848
	24.9152
	20.6521
	20.6521
	23.8396
Width	85.8396
Length	179.595
18	14.8465
	14.8465
	18.4174
	17.1615
	17.1615
Width	65.583
Length	126.428
19	24.9077
	10.8832
	10.8832
	21.0047
	19.4397
	22.0434
	24.0933
Width	90.9084
Length	160.414

## Sheet: Mouse #2 Gland 1
Tip number	Minimal distance neighbor
	Distance (um)
1
	15.912
	7.41919
	7.41919
	14.6219
Width	67.7492
Length	67.445
2	8.35464
	8.35464
	9.8111
	8.15462
	8.08428
	8.08428
	15.6031
Width	45.2918
Length	89.6633
3	10.287
	10.287
	10.4292
	10.4292
	12.5122
	6.36832
	6.36832
	8.74935
	6.67266
	6.67266
	7.04683
	7.04683
Width	44.2072
Length	94.6999
4	15.9513
	13.4851
	13.4851
	12.4923
	12.4923
Width	49.3038
Length	113.447
5	10.1932
Right side	6.96563
	3.46667
	3.46667
	10.9597
Width	72.442
Length	157.41
6	15.9707
	22.0327
	17.64
	17.64
	15.5129
	15.5129
	51.6691
Width	61.7558
Length	117.974
7	12.76
	12.76
	18.9133
	18.9133
	23.128
	10.6469
	10.6469
	28.2044
Width	40.5362
Length	106.178
8	4.73521
	4.73521
	6.85728
	3.46474
	3.46474
	5.00044
	5.00044
	4.5186
	4.5186
Width	41.7998
Length	77.2405
9	25.1553
	22.0772
	10.7035
	10.7035
	29.1333
	29.1333
	67.5556
Width	78.5192
Length	139.996
10	12.3081
	12.3081
	16.0833
	16.3333
	16.3333
	23.1522
Width	62.0373
Length	96.175

## Sheet: Mouse #2 Gland 2
Tip number	Minimal distance neighbor
	Distance (um)
1	8.77623
	8.77623
	11.949
	11.949
	7.44103
	7.44103
Width	87.4367
Length	141.332
2	8.11309
	8.11309
	9.8714
	6.18133
	4.87662
	4.87662
	10.0828
Width	48.2698
Length	121.134
3	10.76
	10.76
	12.9333
	6.21575
	6.21575
	6.88315
	8.82522
Width	30.3358
Length	81.6175

## Sheet: Mouse #3 Gland 1
Tip number	Minimal distance neighbor
	Distance (um)
1	16.3973
	16.3973
	13.9256
	13.9256
	10.5721
	10.5721
	12.7063
Width	72.1208
Length	115.881
2	4.63168
	4.63168
	5.80904
	5.80904
	7.54752
	7.54752
	16.1611
	9.97246
	9.97246
	8.07001
	8.07001
Width	108.346
Length	84.5042
3	47.8154
	34.7022
	8.8459
	8.8459
	12.7637
	11.1591
	10.3045
	10.6542
	10.6542
Width	125.915
Length	139.181
4	10.8551
	8.20686
	8.20686
	9.32001
	19.6434
	12.0703
	12.0703
	17.5916
	17.5916
Width	77.6132
Length	210.3
5	64.1327
	7.77705
	7.77705
	9.3
	9.3
	7.30017
	4.38292
	4.38292
	5.3612
Width	93.2254
Length	113.652
6	4.85
	4.85
	6.092
	6.092
	5.53014
	5.53014
	10.9636
	17.4176
Width	43.5935
Length	64.4076
7	10.2133
	7.31608
	7.31608
	11.0635
Width	47.7456
Length	86.3919

## Sheet: Mouse #3 Gland 2
Tip number	Minimal distance neighbor
	Distance (um)
1	6.01041
	6.01041
	8
	9.01568
	6.14003
	6.14003
	10.4
Width	66.6696
Length	134.697
2	8.60654
	8.60654
	10.7964
	9.92018
	9.48538
	9.48538
	9.17197
	16.6771
	12.2826
	6.86768
	6.86768
	8.33142
	8.33142
Width	154.594
Length	145.289
3	187.571
	11.5741
	11.5741
	13.6405
	11.2261
	11.2261
	10.29
	10.29
	27.8795
	27.8795
Width	121.477
Length	258.624
4	13.5511
	10.6968
	10.6968
	12.3014
	12.3014
	7.91581
	7.91581
	8.56519
	8.71966
	8.71966
	9.65466
Width	69.6137
Length	129.14
5	18.5626
	18.5626
	12.4619
	12.4619
	8.61002
	8.61002
Width	84.271
Length	183.281

## Sheet: Mouse #4 Gland 1
Tip number	Minimal distance neighbor
	Distance (um)
1	13.618
	11.1018
	7
	7.6
	7.6
	14.5774
Width	63.5689
Length	80.7965
2	29.0079
	9.83514
	9.0377
	9.0377
	9.54149
	9.54149
	9.29139
	9.29139
	8.15966
	7.32462
Width	95.7982
Length	117.304
3	25.5049
	25.5049
	16.8467
	14.0389
	18.8915
	21.3378
	26.4004
	13.4373
Width	163.274
Length	224.047
4	15.2
	15.2
	8.85268
	6.67083
	4.6
Width	94.9739
Length	266.275
5	10
	10
	7.74209
	7.2
	7.2
Width	85.5087
Length	160.655
6	11.1126
	13.6945
	10.6
	10.6
Width	61.2
Length	117.1
7	8.3
	8.2
	8.2
	7.52396
Width	66.6843
Length	109.535

## Sheet: Mouse #4 Gland 2
Tip number	Minimal distance neighbor
	Distance (um)
1	29.7693
	8.64928
	8.64928
Width	59.031
Length	93.3126
2	45.3203
	11.5122
	9.07
	6.86222
	7.9925
	7.9925
Width	87.5105
Length	112.15
3	56.6824
	14.2144
	14.2144
	14.0431
	10.3005
	10.3005
	15.8676
Width	72.6353
Length	100.529

## Sheet: Mouse #5 Gland 1
Tip number	Minimal distance neighbor
	Distance (um)
1	9.7274
	9.7274
	12.0556
	12.0556
Width	53.6504
Length	108.479
2	11.6924
	11.6924
	12.2347
	24.4348
	34.619
Width	50.2319
Length	137.297
3	8.93085
	8.93085
	8.24729
	8.41295
	11.2684
Width	60.8509
Length	136.136
4	6.18026
	6.18026
	6.14636
	6.14636
	6.57875
Width	31.9976
Length	119.131
5	8.83755
	8.83755
	17.9283
	5.99259
	4.85203
	4.85203
	4.39039
	4.39039
Width	62.6021
Length	117.378
6	8.29029
	8.29029
	14.8499
	12.6127
	12.6127
Width	30.3678
Length	113.701
7	9.11287
	6.11737
	2.66667
	2.66667
	10.9838
	5.96918
	5.96918
	6.73333
	7.75743
	7.97468
Width	64.4832
Length	118.507
8	4.86667
	4.86667
	9.43987
	22.3969
	6.04134
	2.89751
	2.89751
	3.8517
	3.8517
	4.83735
	6.73861
	5.28814
Width	42.6432
Length	145.401

## Sheet: Mouse #5 Gland 2
Tip number	Minimal distance neighbor
	Distance (um)
1	10.05
	10.05
	11.5612
	15.318
	20.6828
Width	68.5369
Length	200.053
2	31.7473
	31.7473
	22.6555
	22.6555
Width	82.0288
Length	186.904
3	20.0353
	20.0353
	14.7363
	14.7363
	13.8421
	13.8421
Width	102.107
Length	125.475
4	16.6317
	9.86015
	9.27631
	9.27631
	18.8501
	9.36936
	9.36936
Width	105.468
Length	270.535
5	16.6501
	11.1343
	12.155
	11.9501
	11.9501
Width	46.106
Length	104.576
6	24.9874
	24.9874
	15.4423
	10.0867
	10.0867
	18.988
	23.6604
	13.4618
	13.4618
	16.4537
Width	72.1718
Length	129.952
7	14.95
	11.3302
	11.3302
	16.167
	8.25
	8.25
	10.8043
	10.8043
	7.44883
	7.44883
	11.724
Width	68.2059
Length	149.921
8	5.5
	5.5
	20.0655
	20.0655
	9.53546
	9.53546
Width	52.1015
Length	130.054
9	19.1328
	19.1328
	15.2881
	15.2881
	15.7686
	13.2978
	12.2
	9.43663
	9.43663
	9.48538
	24.4755
	24.4755
Width	81.1613
Length	107.225
10	5.46466
	5.46466
	7.68538
	11.1136
	9.46163
	9.46163
	14.1041
Width	53.4778
Length	111.752

[truncated: 2 more sheets: Mouse #6 Gland 1, Mouse #6 Gland 2]
